# Supplementary material for: Evolution of heterogeneity under constant and variable environments
Source: PLoS One. 2021 Sep 13;16(9):e0257377. doi: 10.1371/journal.pone.0257377 (PMC8437290; doi:10.1371/journal.pone.0257377)
Supplement: S1 File — Text A, Stationary solutions and their local stability in K-selection. Tex B, Derivation of the Hamilton-Jacobi-Bellman equation. (ZIP) [file pone.0257377.s001.zip]

Archive with 2 entries (2 files):
- Supporting Infomation(final).pdf
- Supporting Infomation(final).tex
