# Supplementary material for: Evolution of heterogeneity under constant and variable environments
Source: PLoS One. 2021 Sep 13;16(9):e0257377. doi: 10.1371/journal.pone.0257377 (PMC8437290; doi:10.1371/journal.pone.0257377)
Supplement: S1 File — Text A, Stationary solutions and their local stability in K-selection. Tex B, Derivation of the Hamilton-Jacobi-Bellman equation. (ZIP) [file pone.0257377.s001.zip › Supporting Infomation(final).tex]

% Template for PLoS
% Version 3.5 March 2018
%
% % % % % % % % % % % % % % % % % % % % % %
%
% -- IMPORTANT NOTE
%
% This template contains comments intended 
% to minimize problems and delays during our production 
% process. Please follow the template instructions
% whenever possible.
%
% % % % % % % % % % % % % % % % % % % % % % % 
%
% Once your paper is accepted for publication, 
% PLEASE REMOVE ALL TRACKED CHANGES in this file 
% and leave only the final text of your manuscript. 
% PLOS recommends the use of latexdiff to track changes during review, as this will help to maintain a clean tex file.
% Visit https://www.ctan.org/pkg/latexdiff?lang=en for info or contact us at latex@plos.org.
%
%
% There are no restrictions on package use within the LaTeX files except that 
% no packages listed in the template may be deleted.
%
% Please do not include colors or graphics in the text.
%
% The manuscript LaTeX source should be contained within a single file (do not use \input, \externaldocument, or similar commands).
%
% % % % % % % % % % % % % % % % % % % % % % %
%
% -- FIGURES AND TABLES
%
% Please include tables/figure captions directly after the paragraph where they are first cited in the text.
%
% DO NOT INCLUDE GRAPHICS IN YOUR MANUSCRIPT
% - Figures should be uploaded separately from your manuscript file. 
% - Figures generated using LaTeX should be extracted and removed from the PDF before submission. 
% - Figures containing multiple panels/subfigures must be combined into one image file before submission.
% For figure citations, please use "Fig" instead of "Figure".
% See http://journals.plos.org/plosone/s/figures for PLOS figure guidelines.
%
% Tables should be cell-based and may not contain:
% - spacing/line breaks within cells to alter layout or alignment
% - do not nest tabular environments (no tabular environments within tabular environments)
% - no graphics or colored text (cell background color/shading OK)
% See http://journals.plos.org/plosone/s/tables for table guidelines.
%
% For tables that exceed the width of the text column, use the adjustwidth environment as illustrated in the example table in text below.
%
% % % % % % % % % % % % % % % % % % % % % % % %
%
% -- EQUATIONS, MATH SYMBOLS, SUBSCRIPTS, AND SUPERSCRIPTS
%
% IMPORTANT
% Below are a few tips to help format your equations and other special characters according to our specifications. For more tips to help reduce the possibility of formatting errors during conversion, please see our LaTeX guidelines at http://journals.plos.org/plosone/s/latex
%
% For inline equations, please be sure to include all portions of an equation in the math environment.  For example, x$^2$ is incorrect; this should be formatted as $x^2$ (or $\mathrm{x}^2$ if the romanized font is desired).
%
% Do not include text that is not math in the math environment. For example, CO2 should be written as CO\textsubscript{2} instead of CO$_2$.
%
% Please add line breaks to long display equations when possible in order to fit size of the column. 
%
% For inline equations, please do not include punctuation (commas, etc) within the math environment unless this is part of the equation.
%
% When adding superscript or subscripts outside of brackets/braces, please group using {}.  For example, change "[U(D,E,\gamma)]^2" to "{[U(D,E,\gamma)]}^2". 
%
% Do not use \cal for caligraphic font.  Instead, use \mathcal{}
%
% % % % % % % % % % % % % % % % % % % % % % % % 
%
% Please contact latex@plos.org with any questions.
%
% % % % % % % % % % % % % % % % % % % % % % % %

\documentclass[10pt,letterpaper]{article}
\usepackage[top=0.85in,left=2.75in,footskip=0.75in]{geometry}

% amsmath and amssymb packages, useful for mathematical formulas and symbols
\usepackage{amsmath,amssymb}

% Use adjustwidth environment to exceed column width (see example table in text)
\usepackage{changepage}

% Use Unicode characters when possible
\usepackage[utf8x]{inputenc}

% textcomp package and marvosym package for additional characters
\usepackage{textcomp,marvosym}

% cite package, to clean up citations in the main text. Do not remove.
\usepackage{cite}

% Use nameref to cite supporting information files (see Supporting Information section for more info)
\usepackage{nameref,hyperref}

% line numbers
\usepackage[right]{lineno}

% ligatures disabled
\usepackage{microtype}
\DisableLigatures[f]{encoding = *, family = * }

% color can be used to apply background shading to table cells only
\usepackage[table]{xcolor}

% array package and thick rules for tables
\usepackage{array}

% create "+" rule type for thick vertical lines
\newcolumntype{+}{!{\vrule width 2pt}}

% create \thickcline for thick horizontal lines of variable length
\newlength\savedwidth
\newcommand\thickcline[1]{%
  \noalign{\global\savedwidth\arrayrulewidth\global\arrayrulewidth 2pt}%
  \cline{#1}%
  \noalign{\vskip\arrayrulewidth}%
  \noalign{\global\arrayrulewidth\savedwidth}%
}

% \thickhline command for thick horizontal lines that span the table
\newcommand\thickhline{\noalign{\global\savedwidth\arrayrulewidth\global\arrayrulewidth 2pt}%
\hline
\noalign{\global\arrayrulewidth\savedwidth}}


% Remove comment for double spacing
%\usepackage{setspace} 
%\doublespacing

% Text layout
\raggedright
\setlength{\parindent}{0.5cm}
\textwidth 5.25in 
\textheight 8.75in

% Bold the 'Figure #' in the caption and separate it from the title/caption with a period
% Captions will be left justified
\usepackage[aboveskip=1pt,labelfont=bf,labelsep=period,justification=raggedright,singlelinecheck=off]{caption}
\renewcommand{\figurename}{Fig}

% Use the PLoS provided BiBTeX style
\bibliographystyle{plos2015}

% Remove brackets from numbering in List of References
\makeatletter
\renewcommand{\@biblabel}[1]{\quad#1.}
\makeatother


% Header and Footer with logo
\usepackage{lastpage,fancyhdr,graphicx}
\usepackage{epstopdf}
%\pagestyle{myheadings}
\pagestyle{fancy}
\fancyhf{}
%\setlength{\headheight}{27.023pt}
%\lhead{\includegraphics[width=2.0in]{PLOS-submission.eps}}
\rfoot{\thepage/\pageref{LastPage}}
\renewcommand{\headrulewidth}{0pt}
\renewcommand{\footrule}{\hrule height 2pt \vspace{2mm}}
\fancyheadoffset[L]{2.25in}
\fancyfootoffset[L]{2.25in}
\lfoot{\today}

%% Include all macros below

\newcommand{\lorem}{{\bf LOREM}}
\newcommand{\ipsum}{{\bf IPSUM}}

%% END MACROS SECTION


\begin{document}
\vspace*{0.2in}

% Title must be 250 characters or less.

% Please keep the abstract below 300 words


\linenumbers

\input{appendixs.sty}
\section*{Supporting information}

% Include only the SI item label in the paragraph heading. Use the \nameref{label} command to cite SI items in the text.
\section*{Text A }
\subsection*{Stationary solutions and their local stability in K-selection} 
\label{s1_Appendix}
\subsubsection*{Existence of a stationary population}
Let $P^{\dagger}\left(a,y\right)$ be the stationary population vector of Eq.(24). Then, using the Hamiltonian and fertility in Eqs. (25) and (26), it satisfies the following equations

\begin{equation}
\begin{split}
\frac{\partial}{\partial a}P^{\dagger}\left(a,y\right)&=-H\left(a,y,u,\Gamma^{\dagger}\right)P^{\dagger}\left(a,y\right)\\
\Gamma^{\dagger}&=\left(\left<\gamma_{\ell^{\prime}},P^{\dagger}\right>\right)_{1\leq \ell^{\prime}\leq d^{\prime\prime}}\\
P^{\dagger}\left(0,y\right)&=\nu\left(y\right)\left<F,P^{\dagger}\right>\Bigr|_{\Gamma=\Gamma^{\dagger}}.
\end{split}
\end{equation}

Clearly, $P^{\dagger}\left(a,y\right)\equiv 0$ is a trivial solution. Otherwise, from the basic properties of the Fokker--Planck equation, the solution can be represented using the fundamental solution depending on the weighted stationary population size $\Gamma^{\dagger}$ as \cite{karatzas1991brownian}

\begin{equation}
P^{\dagger}\left(a,y\right)=\beta^{\dagger}\int_{A}dx \ \nu\left(x\right) K^{\dagger}\left[v\right]\left(0,x\rightarrow  a,y\right),
\end{equation}

where $K^{\dagger}$ denotes the fundamental solution of \begin{equation}
\left[\frac{\partial}{\partial a}+H\left(a,y,u,\Gamma^{\dagger}\right)\right]K^{\dagger}\left[u\right]\left(s,x\rightarrow a, y\right)=0\quad K^{\dagger}\left[u\right]\left(s,x\rightarrow s, y\right)=\delta^{d}\left(x-y\right).\label{fs}
\end{equation}

From the renewal equation, the stationary neonatal cohort distribution is obtained by

\begin{align*}
P^{\dagger}\left(0,y\right)&=\beta^{\dagger}\nu\left(y\right)\\
&=\beta^{\dagger}\nu\left(y\right)\int_{0}^{\alpha}da \ \int_{A}d\xi \ \int_{A}dx \ \nu\left(x\right)F\left(a,\xi,u_{a},\Gamma^{\dagger}\right) K^{\dagger}\left[u\right]\left(0,x\rightarrow  a,\xi\right)\\
&=\beta^{\dagger}\nu\left(y\right)\psi_{0}\left[u\right]\left(\Gamma^{\dagger}\right)
\end{align*}

Because of
\[\psi_{0}\left[u\right]\left(\Gamma^{\dagger}\right)=1,\] and \[\Gamma^{\dagger \ell^{\prime}}=\left<\gamma_{\ell^{\prime}},P^{\dagger}\right>=\beta^{\dagger}\int_{0}^{\alpha}\int_{A}dady \ \gamma_{\ell^{\prime}}\left(a,y,\right)\int_{A}dx \ \nu\left(x\right) K^{\dagger}\left[u\right]\left(0,x\rightarrow  a,y\right),\]  $\beta^{\dagger}$ is
\[\beta^{\dagger}=\frac{\Gamma^{\dagger \ell^{\prime}}}{\int_{0}^{\alpha}\int_{A}dady \ \gamma_{\ell^{\prime}}\left(a,y,\right)\int_{A}dx \ \nu\left(x\right) K^{\dagger}\left[u\right]\left(0,x\rightarrow  a,y\right)}\] for all $\ell^{\prime}\in \left\{1,\cdots,d^{\prime}\right\}$.
Combining these pieces, we arrive at the stationary population as 

\begin{equation}
P^{\dagger}\left(a,y\right)=\frac{\Gamma^{\dagger \ell^{\prime}}\int_{A}dx \ \nu\left(x\right) K^{\dagger}\left[u\right]\left(0,x\rightarrow  a,y\right)}{\int_{0}^{\alpha}\int_{A}da^{\prime}dy^{\prime} \ \gamma_{\ell^{\prime}}\left(a^{\prime},y^{\prime},\right)\int_{A}dx \ \nu\left(x\right) K^{\dagger}\left[u\right]\left(0,x\rightarrow  a^{\prime},y^{\prime}\right)}.
\end{equation}

\subsubsection*{Condition for local stability in stationary populations}

To verify the local stability of the stationary population in Eq.(24), we consider the infinitesimal difference \begin{equation}\delta P_{t}\left(a,y\right):=P_{t}\left(a,y\right)-P^{\dagger}\left(a,y\right).\label{dpde}\end{equation}
Substituting the equation above into Eq.(24), we obtain
\begin{align}
\left[\frac{\partial}{\partial t}+\frac{\partial}{\partial a}\right]\delta P_{t}\left(a,y\right)&\approx-H\left(a,y,u,\Gamma^{\dagger}\right)\delta P_{t}\left(a,y\right)\nonumber\\&\quad-\sum_{\ell^{\prime}=1}^{d^{\prime\prime}}\delta\Gamma_{t}^{\ell^{\prime}}q_{\ell^{\prime}}\left(a,y,u,\Gamma^{\dagger}\right)\label{dpde},
\end{align}
where \begin{align*}
\delta\Gamma_{t}^{\ell^{\prime}}:&=\left<\gamma_{\ell^{\prime}},\delta P_{t}\right>\\ q_{\ell^{\prime}}\left(a,y,u,\Gamma^{\dagger}\right):&=\left[\frac{\partial}{\partial \Gamma^{\ell^{\prime}}}H\left(a,y,u,\Gamma\right)\Bigr|_{\Gamma=\Gamma^{\dagger}}\right]P^{\dagger}\left(a,y\right)\nonumber.
\end{align*} 
The fertility rate affected by density effects is approximated by
\[\begin{split}F\left(a,y,u,\Gamma_{t}\right)&\approx F\left(a,y,u,\Gamma^{\dagger}\right)+\sum_{\ell^{\prime}=1}^{d^{\prime\prime}}\delta\Gamma_{t}^{\ell^{\prime}}F_{\ell^{\prime}}^{\prime}\left(a,y,u,\Gamma^{\dagger}\right)\\
F_{\ell^{\prime}}^{\prime}\left(a,y,u,\Gamma^{\dagger}\right):&=\frac{\partial}{\partial \Gamma^{\ell^{\prime}}}F\left(a,y,u,\Gamma\right)\Bigr|_{\Gamma=\Gamma^{\dagger}}.\end{split}\]
From the equation above, the linearized renewal process becomes
\begin{equation}
\left\{
\begin{split}
\delta P_{t}\left(0,y\right)&=\delta \beta_{t}\nu\left(y\right)\\
\delta \beta_{t}&=\left<F,\delta P_{t}\right>\Bigr|_{\Gamma=\Gamma^{\dagger}}+\sum_{\ell^{\prime}=1}^{d^{\prime\prime}}\delta\Gamma_{t}^{\ell^{\prime}}\left<F_{\ell^{\prime}}^{\prime},P^{\dagger}\right>\\
\delta \beta_{t}:&=\beta_{t}-\beta^{\dagger}
\end{split}
\right.\label{dre}
\end{equation}
This type of linear equation has the exponential solution
\[\delta P_{t}\left(a,y\right)\equiv C_{\lambda}\exp\left\{\lambda t\right\}\theta_{\lambda}\left(a,y\right), \quad \lambda \in \mathbb{C}.\]
Thus, by substituting into Eqs.\eqref{dpde} and \eqref{dre}, we obtain the characteristic equation discriminating the stability of the stationary population. Then, the unknown function $\theta_{\lambda}\left(a,y\right)$ satisfies
\begin{equation}
\left[\lambda+\frac{\partial}{\partial a}\right]\theta_{\lambda}\left(a,y\right)=-H\left(a,y,u,\Gamma^{\dagger}\right)\theta_{\lambda}\left(a,y\right)-\sum_{\ell^{\prime}=1}^{d^{\prime\prime}}\left<\gamma_{\ell^{\prime}},\theta_{\lambda}\right>q_{\ell^{\prime}}\left(a,y,u,\Gamma^{\dagger}\right),\label{cdpde}
\end{equation}

and 

\begin{equation}
\theta_{\lambda}\left(0,y\right)=\left[\left<F,\theta_{\lambda}\right>\Bigr|_{\Gamma=\Gamma^{\dagger}}+\sum_{\ell^{\prime}=1}^{d^{\prime\prime}}\left<\gamma_{l^{\prime}},\theta_{\lambda}\right>\left<F_{\ell^{\prime}}^{\prime},P^{\dagger}\right>\right]\nu\left(v\right).
\end{equation}

Because the inside of the parentheses $\left[\cdots\right]$ is constant with respect to $y$, the function at age zero can be separated by the constant and the initial state distribution.
\[\theta_{\lambda}\left(0,y\right)=\theta_{\lambda}\left(0\right)\nu\left(y\right),\quad \theta_{\lambda}\left(0\right)\equiv\left<F,\theta_{\lambda}\right>\Bigr|_{\Gamma=\Gamma^{\dagger}}+\sum_{\ell^{\prime}=1}^{d^{\prime\prime}}\left<\gamma_{\ell^{\prime}},\theta_{\lambda}\right>\left<F_{\ell^{\prime}}^{\prime},P^{\dagger}\right>.\]
Here, we introduce a new operator $U\left(a;s\right)$ that yields
\begin{align*}
U_{\lambda}\left(a;s\right)\phi\left(s,y\right):&=\int_{A}dx \ \phi\left(s,x\right)\exp\left\{-\lambda \left(a-s\right)\right\}K^{\dagger}\left[v\right]\left(s,x\rightarrow a, y\right)\quad 0\leq s \leq a
\\
\lim_{a\downarrow s}U_{\lambda}\left(a;s\right)&=I,
\end{align*}
where $K^{\dagger}$ represents the same fundamental solution as that in Eq.\eqref{fs}. From the variational constant methodology, we computed the formal solution of Eq.\eqref{cdpde} as

\begin{equation}
\theta_{\lambda}\left(a,y\right)= \theta_{\lambda}\left(0\right)U_{\lambda}\left(a;0\right)\nu\left(y\right)-\sum_{\ell^{\prime}=1}^{d^{\prime\prime}}\left<\gamma_{\ell^{\prime}},\theta_{\lambda}\right>\int_{0}^{a}ds \ U_{\lambda}\left(a;s\right)q_{\ell^{\prime}}\left(s,y,u,\Gamma^{\dagger}\right).\label{theta}
\end{equation}

Computing $\left<\gamma_{\ell^{\prime}},\theta_{\lambda}\right>$ using the equation above, we obtain

\begin{align}
\left<\gamma_{\ell^{\prime}},\theta_{\lambda}\right>&=\theta_{\lambda}\left(0\right)\left<\gamma_{\ell^{\prime}},w^{\dagger}_{\lambda}\right>-\sum_{\ell^{\prime}=1}^{d^{\prime\prime}}\left<\gamma_{\ell^{\prime}},\mathcal{Q}_{\lambda,\ell^{\prime\prime}}\right> \left<\gamma_{\ell^{\prime\prime}},\theta_{\lambda}\right>\\
w^{\dagger}_{\lambda}\left(a,y\right):&=\exp\left\{-\lambda a\right\}\int_{A}dx \ \nu\left(x\right)K^{\dagger}\left[u\right]\left(0,x\rightarrow a, y\right)\nonumber\\
\mathcal{Q}_{\lambda,\ell^{\prime\prime}}\left(a,y\right):&=\int_{0}^{a}ds \ \exp\left\{-\lambda \left(a-s\right)\right\}\int_{A}dx \ q_{\ell^{\prime\prime}}\left(s,x,u,\Gamma^{\dagger}\right)K^{\dagger}\left[u\right]\left(s,x\rightarrow a, y\right)\nonumber.
\end{align}

This equation is solvable, such that

\begin{align*}
\left(\left<\gamma_{\ell^{\prime}},\theta_{\lambda}\right>\right)_{1\leq \ell^{\prime}\leq d^{\prime\prime}}&=\theta_{\lambda}\left(0\right)\left(\mathbf{I}+\mathbf{Q}_{\lambda}\right)^{-1}\mathbf{\Phi}_{\lambda}\\
\mathbf{I}:&\mbox{$d^{\prime\prime}\times d^{\prime\prime}$--Identity matrix}\\
\mathbf{Q}_{\lambda}:&=\left(\left<\gamma_{\ell^{\prime}},\mathcal{Q}_{\lambda,\ell^{\prime\prime}}\right>\right)_{1\leq \ell^{\prime},\ell^{\prime\prime}\leq d^{\prime\prime}}\\
\mathbf{\Phi}_{\lambda}:&=\left(\left<\gamma_{\ell^{\prime}},w^{\dagger}_{\lambda}\right>\right)_{1\leq \ell^{\prime}\leq d^{\prime\prime}}
\end{align*}

Substituting this result into $\theta_{\lambda}\left(0\right)$ and Eq.\eqref{theta}, we have

\begin{align*}
\theta_{\lambda}\left(0\right)&=\theta_{\lambda}\left(0\right)\left(\psi_{\lambda}\left[u\right]\left(\Gamma^{\dagger}\right)-\mathbf{R}_{\lambda}^{\top}\left(\mathbf{I}+\mathbf{Q}_{\lambda}\right)^{-1}\mathbf{\Phi}_{\lambda}\right)\\
\mathbf{R}_{\lambda}:&=\left(\left<F,\mathcal{Q}_{\lambda,\ell^{\prime}}\right>\Bigr|_{\Gamma=\Gamma^{\dagger}}-\left<F_{\ell^{\prime}}^{\prime},P^{\dagger}\right>\right)_{1\leq \ell^{\prime}\leq d^{\prime\prime}}.
\end{align*}

Therefore, the characteristic roots $\lambda_{k} \in \mathbb{C}$ generating the exponential solution satisfy  

\begin{equation}
1=\psi_{\lambda_{k}}\left[u\right]\left(\Gamma^{\dagger}\right)-\mathbf{R}_{\lambda_{k}}^{\top}\left(\mathbf{I}+\mathbf{Q}_{\lambda_{k}}\right)^{-1}\mathbf{\Phi}_{\lambda_{k}}.
\end{equation}

Let $\Lambda \subset \mathbb{C}$ be the set of characteristic roots given by the above characteristic equation. Then, the asymptotic behavior of the infinitesimal difference $\delta P_{t}\left(a,y\right)$ is given by the linear combination of the corresponding exponential solutions:

\[\delta P_{t}\left(a,y\right)=\sum_{k \in N\left(\Lambda\right)}C_{k}\exp\left\{\lambda_{k}t\right\}\theta_{\lambda_{k}}\left(a,y\right), \]

where $N\left(\Lambda\right)$ denotes the set of characteristic roots. If all characteristic roots $\lambda_{k}\in\Lambda$ have negative real parts, then the stationary population is asymptotically stable.
\section*{Text B}
\subsection*{Derivation of the Hamilton--Jacobi--Bellman equation}
\label{S2_Appendix}
Here, we verify that the HJB equation is derived from Bellman's principle. 

To derive the HJB equation, it is reasonable to use a stochastic interpretation of the objective function. Subsequently, the Hamiltonian, Eq. (25) is generated by the following SDE.

\begin{equation}
\left\{
\begin{split}
dX_{a}^{j}&=g_{j}\left(a,X_{a},u,\Gamma\right)da+\sum_{\ell=1}^{N}\sigma_{\ell j}\left(a,X_{a},u,\Gamma\right)dB_{a}^{\ell}\quad \left(j=1,2,3,\cdots,d\right)\\
X_{0}^{j}&=y^{j},
\end{split}
\right.\label{sde2}
\end{equation}
with corresponding mortality $\mu\left(a,X_{a},u,\Gamma\right)$ and \[S_{j,j^{\prime}}\left(a,y,u,\Gamma\right)=\sum_{\ell=1}^{N}\sigma_{\ell j}\left(a,y,u,\Gamma\right)\sigma_{\ell j^{\prime}}\left(a,y,u,\Gamma\right).\]  Using the solution of this SDE, Bellman's principle is formulated as
\begin{align*}
&\tilde{v}_{r}\left(a_{0},y,\Gamma\right)=\\
&\sup_{u\in \mathbb{U}}\left\{\mathbb{E}_{y}\left[\tilde{v}_{r}\left(a,X_{a},\Gamma\right)\exp\left\{-\int_{a_{0}}^{a}d\tau \ \left(\mu\left(\tau, X_{\tau},u_{\tau},\Gamma\right)+r\right)\right\}\right.\right.\\
&\left.\left.+\tilde{\psi}_{r}\left(\Gamma\right)\int_{a_{0}}^{a}d\tau F\left(\tau,X_{\tau},u_{\tau},\Gamma \right)\exp\left\{-\int_{a_{0}}^{\tau}d\tau^{\prime} \ \left(\mu\left(\tau^{\prime},X_{\tau^{\prime}},u_{\tau^{\prime}},\Gamma\right)+r\right)\right\}\right]\right\},
\end{align*}
where $0\leq a_{0}\leq a\leq \alpha$ can be deformed as
\begin{align*}
0&=\sup_{u\in \mathbb{U}}\left\{\mathbb{E}_{y}\left[\tilde{v}_{r}\left(a,X_{a},\Gamma\right)\exp\left\{-\int_{a_{0}}^{a}d\tau \ \left(\mu\left(\tau, X_{\tau},u_{\tau},\Gamma\right)+r\right)\right\}-\tilde{v}_{r}\left(a_{0},y,\Gamma\right)\right.\right.\\
&\left.\left.\quad+\tilde{\psi}_{r}\left(\Gamma\right)\int_{a_{0}}^{a}d\tau F\left(\tau,X_{\tau},u_{\tau},\Gamma \right)\exp\left\{-\int_{a_{0}}^{\tau}d\tau^{\prime} \ \left(\mu\left(\tau^{\prime},X_{\tau^{\prime}},u_{\tau^{\prime}},\Gamma\right)+r\right)\right\}\right]\right\}\\
&=\sup_{u\in \mathbb{U}}\left\{\mathbb{E}_{y}\left[\int_{a_{0}}^{a}d\left(\tilde{v}_{r}^{*}\left(s,X_{s},\Gamma\right)\exp\left\{-\int_{a_{0}}^{s}d\tau \ \left(\mu\left(\tau, X_{\tau},u_{\tau},\Gamma\right)+r\right)\right\}\right)\right.\right.\\
&\left.\left.\quad+\tilde{\psi}_{r}\left(\Gamma\right)\int_{a_{0}}^{a}d\tau F\left(\tau,X_{\tau},u_{\tau},\Gamma \right)\exp\left\{-\int_{a_{0}}^{\tau}d\tau^{\prime} \ \left(\mu\left(\tau^{\prime},X_{\tau^{\prime}},u_{\tau^{\prime}},\Gamma\right)+r\right)\right\}\right]\right\}\\
&\hspace{24pt}\left(a \to a_{0}+\delta a\right)\\
&=\sup_{u\in \mathbb{U}}\left\{\mathbb{E}_{y}\left[\int_{a_{0}}^{a_{0}+\delta a}ds \ \underbrace{\left[\frac{\partial}{\partial s}-H^{*}\left(s,X_{s},u_{s},\Gamma\right)-r\right]\tilde{v}_{r}\left(s,X_{s},\Gamma\right)}_{\mbox{Feynman-Kac formula}}\right.\right.\\
\\&\quad\times \exp\left\{-\int_{a_{0}}^{s}d\tau \ \left(\mu\left(\tau, X_{\tau},v_{\tau},\Gamma\right)+r\right)\right\}\\
&\left.\left.\quad+\tilde{\psi}_{r}\left(\Gamma\right)\int_{a_{0}}^{a_{0}+\delta a}d\tau F\left(\tau,X_{\tau},u_{\tau},\Gamma \right)\exp\left\{-\int_{a_{0}}^{\tau}d\tau^{\prime} \ \left(\mu\left(\tau^{\prime},X_{\tau^{\prime}},u_{\tau^{\prime}},\Gamma\right)+r\right)\right\}\right]\right\}.
\end{align*} 
From the deformation above, we consider the limit
\begin{align*}
0&=\lim_{\delta a\downarrow 0}\frac{1}{\delta a}\sup_{u\in \mathbb{U}}\left\{\mathbb{E}_{y}\left[\int_{a_{0}}^{a_{0}+\delta a}ds \ \left[\frac{\partial}{\partial s}-H^{\dagger}\left(s,X_{s},u_{s},\Gamma\right)-r\right]\tilde{v}_{r}\left(s,X_{s},\Gamma\right)\right.\right.\\
\\&\quad\times \exp\left\{-\int_{a_{0}}^{s}d\tau \ \left(\mu\left(\tau, X_{\tau},u_{\tau},\Gamma\right)+r\right)\right\}\\
&\left.\left.\quad+\tilde{\psi}_{r}\left(\Gamma\right)\int_{a_{0}}^{a_{0}+\delta a}d\tau F\left(\tau,X_{\tau},u_{\tau},\Gamma \right)\exp\left\{-\int_{a_{0}}^{\tau}d\tau^{\prime} \ \left(\mu\left(\tau^{\prime},X_{\tau^{\prime}},u_{\tau^{\prime}},\Gamma\right)+r\right)\right\}\right]\right\}\\
&=\frac{\partial}{\partial a_{0}}\tilde{v}_{r}\left(a_{0},y,\Gamma\right)-\inf_{u\in \mathbb{U}}\left\{\left[H^{*}\left(a_{0},y,u,\Gamma\right)-r\right]\tilde{v}_{r}\left(a_{0},y,\Gamma\right)-\tilde{\psi}_{r}\left(\Gamma\right)F\left(a_{0},y,v,\Gamma \right)\right\}.
\end{align*}
Shifting the age to $a_{0}= a$, we have an equation identical to the HJB equation in the main text.


\nolinenumbers

% Either type in your references using
% \begin{thebibliography}{}
% \bibitem{}
% Text
% \end{thebibliography}
%
% or
%
% Compile your BiBTeX database using our plos2015.bst
% style file and paste the contents of your .bbl file
% here. See http://journals.plos.org/plosone/s/latex for 
% step-by-step instructions.
% 
\begin{thebibliography}{10}

\bibitem{karatzas1991brownian}
Karatzas I, Shreve SE.
\newblock Brownian motion and stochastic calculus. vol. 113.
\newblock Springer Verlag; 1991.
\end{thebibliography}


\end{document}
